# Supplementary material for: Continuous Nanoprecipitation of Polycaprolactone in Additively Manufactured Micromixers
Source: Polymers (Basel). 2022 Apr 7;14(8):1509. doi: 10.3390/polym14081509 (PMC9032806; doi:10.3390/polym14081509)
Supplement: Supplementary file 1 [file polymers-14-01509-s001.zip]

Archive with 1 entries (1 files):
- polymers-1617664-supplementary.pdf
